# Supplementary material for: Coordinate Fault Ride-Through Strategy for Connection of Offshore Wind Farms Using Voltage Source-Converter-Based High-Voltage Direct-Current Transmission under Single Polar Fault
Source: Sensors (Basel). 2023 Jun 20;23(12):5760. doi: 10.3390/s23125760 (PMC10302274; doi:10.3390/s23125760)
Supplement: Supplementary file 1 [file sensors-23-05760-s001.zip]

Archive with 1 entries (1 files):
- sensors-2382557-supplementary.pdf
